# Supplementary material for: Extracellular Polymers from Nitzschia sp. for Removing Clay Minerals from Water in Mining
Source: Polymers (Basel). 2026 May 17;18(10):1221. doi: 10.3390/polym18101221 (PMC13210723; doi:10.3390/polym18101221)
Supplement: Supplementary file 1 [file polymers-18-01221-s001.zip]

Archive with 3 entries (3 files):
- Table S1 revMR.pdf
- Table S2, S3 Figure S1, S2 revMR.pdf
- Table S4 revMR.pdf
